# Supplementary material for: A Simple and Effective Method to Concentrate Hepatitis C Virus: Aqueous Two-Phase System Allows Highly Efficient Enrichment of Enveloped Viruses
Source: Viruses. 2022 Sep 8;14(9):1987. doi: 10.3390/v14091987 (PMC9503063; doi:10.3390/v14091987)
Supplement: Supplementary file 1 [file viruses-14-01987-s001.zip]

Archive with 1 entries (1 files):
- viruses-1906523-supplementary.pdf
